# Supplementary material for: Effect of Glu12-His89 Interaction on Dynamic Structures in HIV-1 p17 Matrix Protein Elucidated by NMR
Source: PLoS One. 2016 Dec 1;11(12):e0167176. doi: 10.1371/journal.pone.0167176 (PMC5132258; doi:10.1371/journal.pone.0167176)
Supplement: S1 Table — (TXT) [file pone.0167176.s005.txt]

S1 Table
Residue CA	CB	CO	NH	N
2	45.16		173.73
3	52.446	19.054	177.8	8.1981	123.99
4	55.945	30.787	175.95	8.3122	120.23
5	52.446	19.246	177.65	8.2519	124.86
6	57.913	64.061	174.56	8.1348	114.51
7	65.673	31.357	175.28	8.1606	121
8	52.951	45.49	175.64
9	57.224	65.348	174.54	8.1812	114.63
10	46.998		176.27	8.8764	109
11	46.76		175.93
12	54.924	19.191	179.1	7.9055	124.01
13	57.025	40.806	177.66	7.3247	119.33
14	57.167	40.782	178.79
15	59.064	32.362	179.39	7.4543	116.61
16	60.352	30.73	175.55	8.2345	122.13
17	56.894	29.716	177.29	7.5629	108.57
18	55.615	33.89	177.48	7.4308	116.06
19	63.345	38.151	175.4	7.6787	124.76
20	56.407	31.209	176.32	7.9918	126.04
21	58.224	41.711	179.71	7.774	120.69
22	52.949	31.799	172.77	8.9995	119.71
23
24	45.68		174.61
25	44.611		173.7	8.1507	108.18
26	57.021	33.941	177.67
27	57.182	33.763	177.2	7.606	117.6
28	54.538	33.314	175.03	8.4159	123.16
29	61.135	37.356	175.06	7.8624	119.93
30	53.779	38.407	180.78	10.555	118.02
31	59.49	41.157	179.6	10.108	129.47
32	59.257	31.628	178.13	8.3817	115.16
33	63.21	32.602	176.11	8.315	119.62
34	64.714	37.304	177.75	7.9535	119.9
35	66.766	31.893	178.82	7.6262	121.77
36	61.841	28.196	177.34	8.4988	120.53
37	55.066	17.529	178.5	8.299	120.85
38	62.262	63.196	175.55	8.2334	111.46
39	58.523	29.985	179.81	7.5046	119.9
40	58.305	29.411	178.87	8.235	121.37
41	58.134	40.313	179.19	8.0262	117.12
42	59.735	29.517	180.43	7.5246	117.56
43	58.736	29.569	177.28	7.6564	119.85
44	57.307	39.149	174.08	7.3133	117.86
45	53.207	16.335	175.84	7.935	119.2
46	60.867	33.43	174.99	7.6976	119.47
47	51.065	39.211	174.3	8.4813	126.07
48	64.36	31.814	178.92
49	46.429		176.61	8.6395	108.68
50	57.122	41.788	176.8	7.8133	122
51	56.128	42.337	177.34	7.3231	112.29
52	58.259	31.094	175.56	7.308	112.71
53	58.211	73.276	174.65	7.1744	103.6
54	62.24	62.308	176.34	9.1992	118.49
55	59.637	28.868	179.44	8.7407	121.99
56	47.938		177.16	8.4506	111.14
57	65.156	27.647	176.53	8.1852	119
58	59.874	29.923	179.17	8.4964	119.76
59	59.104	28.1	179.38	7.9548	120.13
60	65.916	37.851	178.08	8.2021	120.7
61	58.667	40.644	179.6	8.4035	119.01
62	46.957		176.12	7.8623	103.67
63	58.195	28.951	178.39	7.7906	119.98
64	56.216	44.076	178.05	8.2315	117.14
65	61.475	25.805	174.83	8.126	118.95
66	65.804	31.19	178.03
67	59.572	64.124	175.04	7.821	111.67
68	57.958	41.879	179.42	7.6165	121.03
69	58.644	28.319	177.31	8.1102	116.71
70	61.237	69.484	175.33	7.5253	106.74
71	45.264		173.54	7.6669	110.21
72	57.4	65.189	175.67	8.1376	115.08
73	59.204	29.38	179.05	9.0903	123.36
74	60.554	29.266	178.97	8.7669	120
75	57.806	41.132	178.67	7.8336	122.78
76	59.814	29.165	178.1	7.8199	119.7
77	62.497	62.722	177.34	8.5688	114.31
78	59.131	42.25	176.79	8.4032	126.41
79	62.751	39.714	176.43	8.6501	120.15
80	55.671	37.866	176.9	8.8901	117.1
81	67.902	69.239	177.31	8.1182	115.95
82	64.189	36.512	176.79	8.0021	120.34
83	55.703	17.826	179.57	8.7142	125.23
84	67.385	30.658	177.95	7.8131	117.63
85	58.35	42.006	177.22	8.2028	123.52
86	62.664	38.228	176.71	8.993	118.55
87	65.378	26.392	176.48	7.4468	115.82
88	66.74	31.254	181.54	8.2926	121.36
89	58.818	31.602	178.55	8.9143	122.02
90	55.351	31.15	174.75	7.8137	115.97
91	57.097	26.096	175.6	7.9621	115.9
92	60.801	39.04	176.32	8.3997	120.9
93	54.902	40.369	175.65	8.6411	129.42
94	59.246	35.328	176.13	7.7385	116.12
95	56.584	33.9	177.81	9.232	118.99
96	52.852	44.556	176.54	7.4139	112.39
97	65.937	70.157	175.03	7.2357	109.63
98	59.614	31.798	178.09	7.8466	121.36
99	59.867	30.041	179.19	8.364	119.4
100	55.346	19.907	178.59	7.3758	119.35
101	58.059	41.409	180.54	8.1515	118.31
102	57.384	39.821	179.59	8.6998	120.78
103	58.072	31.357	179.93	8.1697	121.27
104	64.659	37.454	178.33	8.1571	120.33
105	59.488	29.256	178.7	8.005	121.71
106	59.322	29.753	179.07	8.0195	119.55
107	59.322	29.753	179.24	8.0165	119.54
108	58.134	28.487	176.75	8.0011	117.25
109	54.953	38.465	177.18
110	58.57	32.707	178.07	8.0241	120.57
111	59.848	63.368	175.37	8.0215	114.77
112	57.433	32.674	177.2	7.9455	122.49
113	57.171	32.707	177.2	8.0154	121.11
114	57.064	32.838	176.97	8.1303	121.88
115	53.017	19.054	178.23	8.1766	124.36
116	56.355	29.267	176.41	8.2247	119.26
117	56.222	29.411	175.88	8.2915	121.37
118	52.64	19.246	177.65	8.2738	125.06
119	52.599	19.215	177.64	8.1653	123.12
120	52.599	19.215	177.64	8.1661	122.79
121	54.347	41.185	176.74	8.2571	119.53
122	62.15	69.728	175.45	8.0828	113.72
123	45.519		174.05	8.4255	110.79
124	58.077	38.639	175.14	8.2712	118.33
125	53.445	38.786	175.39
126	58.836	63.679	174.57	8.268	115.96
127	55.898	29.362	176.01	8.355	121.9
128	62.456	32.757	176.14	8.0554	120.6
129	58.291	63.858	174.23	8.3081	119.18
130	55.898	29.362	175.16	8.3306	121.99
131	53.162	39.108	173.58	8.2808	120.08
132	59.128	59.231	180.19	7.6151	125.14
