# Supplementary material for: Effect of Glu12-His89 Interaction on Dynamic Structures in HIV-1 p17 Matrix Protein Elucidated by NMR
Source: PLoS One. 2016 Dec 1;11(12):e0167176. doi: 10.1371/journal.pone.0167176 (PMC5132258; doi:10.1371/journal.pone.0167176)
Supplement: S2 Table — (TXT) [file pone.0167176.s006.txt]

S2 Table
Residue	CA	CB	CO	NH	N
2	45.177		173.73
3	52.602	18.994	177.85	8.1977	124.03
4	56.103	30.803	176	8.3373	120.36
5	52.654	19.222	177.44	8.2771	124.69
6	57.927	64.197	174.41	8.0852	114.21
7	65.04	31.725	174.7	7.9784	119.57
8	52.605	43.539	176.83	7.4094	116.58
9	57.432	64.991	174.9	9.1644	118.55
10	47.581			8.9335	108.98
11	46.525		176.91
12	59.059	30.379	178.62	7.7075	120.98
13	57.548	40.862	177.78	8.4785	121.81
14	57.174	41.059	178.66	7.5901	116.86
15	58.429	32.237	179.19	7.1161	115.97
16	60.542	31.667	175.79	8.7283	122.58
17	56.707	29.56	177.34	7.6365	108.47
18	55.554	33.705	177.3	7.4816	115.92
19	63.058	39.06	175.43	7.7018	124.54
20	56.43	31.101	176.39	8.087	126.14
21	58.29	41.638	179.7	7.8084	120.68
22	52.723	31.772	172.79	8.9914	119.75
23
24	45.721		174.6
25	44.588		173.96	8.1436	108.16
26	57.005	33.86	177.79
27	57.174	33.797	177.27	7.5835	117.76
28	54.564	33.111	175.05	8.4417	123.16
29	61.117	37.106	175.27	7.9218	119.82
30	53.965	38.703	180.43	10.712	118.78
31	59.54	41.258	179.12	9.9875	128.99
32	59.235	31.667	178.18	8.3612	114.4
33	63.015	32.894	176.11	8.2715	118.79
34		37.896	177.21
35	66.732		178.72	7.84	124.38
36	61.978	28.146	177.45	8.4227	120.9
37	55.038	17.729	178.22	8.1654	120.15
38	62.282	63.18	175.66	7.958	111.35
39	58.508	30.136	179.79	7.5216	119.59
40	58.115	29.555	178.81	8.2896	121.63
41	58.183	40.393	179.05	7.9365	117.22
42	59.608	29.645	180.34	7.4566	117.04
43	58.69	29.575	177.27	7.683	119.93
44	57.558	38.919	174.04	7.55	117.94
45	53.181	16.34	175.82	7.9407	119.11
46	60.695	33.648	174.96	7.7094	119.27
47	51.047	38.71	174.3	8.3997	125.61
48	64.332	31.917	178.83
49	46.334		176.78	8.4986	107.56
50	57.12	41.738	177.01	7.7772	122.13
51	55.874	43.521	177.55	7.3666	113.7
52	58.112	31.27	175.53	7.4542	114.96
53	58.198	73.172	174.91	7.2141	103.43
54	62.433	62.295	176.06	9.3061	119.35
55	59.598	29.178	179.41	8.9517	121.62
56	47.92		177.19	8.4829	110.93
57	65.042	27.809	176.5	8.227	118.95
58	59.942	29.737	179.16	8.4311	119.6
59	59.109	28.131	179.42	7.9702	120.05
60	65.798	37.942	178.08	8.2523	120.49
61	58.656	40.808	179.56	8.3647	119.08
62	46.938		176.16	7.8279	103.67
63	58.208	28.938	178.42	7.7908	119.97
64	56.208	44.193	178.03	8.2414	117.06
65	61.512	25.756	174.85	8.1193	119.04
66	65.745	31.181	178.02
67	59.584	64.151	175.07	7.8257	111.66
68	57.945	41.784	179.41	7.6163	121.05
69	58.577	28.238	177.3	8.0995	116.76
70	61.165	69.258	175.37	7.5266	106.79
71	45.284		173.53	7.6662	110.2
72	57.356	65.286	175.67	8.1318	115.06
73	59.257	29.297	179.05	9.0934	123.39
74	60.454	29.23	178.96	8.7517	120.01
75	57.781	41.2	178.66	7.8266	122.68
76	59.844	28.938	178.06	7.8169	119.73
77	62.499	63.035	177.38	8.5549	114.29
78	59.079	41.636	176.94	8.4227	126.06
79	62.914	39.796	176.53	8.7342	120.86
80	55.736	37.806	176.92	8.8569	117.17
81	67.897	68.554	177.3	8.1049	115.94
82	64.325	36.199	177.1	8.1552	121.93
83	55.74	17.74	179.76	8.6624	124.94
84	67.677	30.393	177.78	7.7759	118.09
85	56.133	17.029	178.08	8.2597	123.33
86	62.755	38.167	176.55	8.9763	117.96
87	65.392	26.221	176.51	7.5392	116.36
88	66.289	29.737	180.92	8.4302	120.06
89	57.448	29.138	177.13	8.6777	119.44
90	55.023	30.828	174.79	7.9831	116.82
91	56.952	26.27	175.6	7.8347	115.42
92	60.815	39.152	176.24	8.3834	120.78
93	55.038	40.604	175.72	8.6343	129.46
94	59.175	35.38	176.1	7.7646	116.06
95	56.538	34.008	177.79	9.2486	118.97
96	52.861	44.596	176.55	7.3897	112.22
97	66.029	70.221	174.97	7.2527	109.68
98	59.565	31.54	178.07	7.8555	121.37
99	59.916	30.133	179.18	8.39	119.53
100	55.359	19.697	178.58	7.3884	119.37
101	57.938	41.992	180.51	8.1031	118.31
102	57.354	39.796	179.64	8.7282	120.5
103	58.029	31.302	179.93	8.1907	120.8
104	64.556	37.254	178.29	8.0935	120.02
105	59.517	29.155	178.7	8.0074	121.76
106	59.246	29.746	179.13	8.0182	119.54
107	59.264	29.746	179.3	7.9929	119.19
108	59.196	32.994	178.15	8.2502	119.07
109	54.782	38.467	177.17
110	58.592	32.742	178.07	8.0237	120.58
111	59.866	63.682	175.49	8.0194	114.76
112	57.455	32.853	177.21	7.945	122.51
113	57.188	32.742	177.21	8.016	121.11
114	57.063	32.839	176.99	8.1291	121.86
115	53.032	18.994	178.22	8.1762	124.36
116	56.362	29.263	176.43	8.2258	119.26
117	56.224	29.555	175.91	8.268	121.32
118	52.654	19.222	177.66	8.2781	125.09
119	52.598	19.219	177.63	8.1662	123.13
120	52.598	19.219	177.58	8.1659	122.8
121	54.345	41.225	176.75	8.2576	119.54
122	62.148	69.686	175.45	8.083	113.73
123	45.515		174.05	8.4269	110.79
124	58.128	38.681	175.16	8.2601	118.31
125	53.419	38.638	175.4
126	58.799	63.615	174.56	8.2688	115.99
127	55.883	29.254	176.01	8.3584	121.9
128	62.458	32.77	176.15	8.0585	120.61
129	58.281	63.899	174.24	8.3106	119.18
130	55.883	29.511	175.16	8.3251	121.99
131	53.156	39.163	173.6	8.2833	120.08
132	59.133	59.252	180.22	7.6185	125.16
