# Supplementary material for: Effect of Glu12-His89 Interaction on Dynamic Structures in HIV-1 p17 Matrix Protein Elucidated by NMR
Source: PLoS One. 2016 Dec 1;11(12):e0167176. doi: 10.1371/journal.pone.0167176 (PMC5132258; doi:10.1371/journal.pone.0167176)
Supplement: S3 Table — (TXT) [file pone.0167176.s007.txt]

S3 Table
Residue	CA	CB	CO	NH	N
2	45.111		173.79
3	52.462	19.195	177.73	8.1917	123.97
4	55.964	30.838	175.88	8.3273	120.2
5	52.66	19.27	177.36	8.2769	124.98
6	57.683	63.94	174.46	8.1168	114.37
7	65.765	31.719	174.84	8.1253	121.38
8	52.673	44.615	176.5	7.3995	115.43
9	57.191	65.284	174.89	8.9813	117.2
10	47.604			8.9066	108.97
11	46.921		176.11
12	58.117	29.072	178.32	7.7743	119.92
13	57.316	40.877	177.66
14	57.211	40.942	178.63	7.5955	116.94
15	58.743	32.639	179.32	7.1856	116.02
16	60.238	30.676	175.56	8.4863	122.25
17	56.863	30.154	177.28	7.5874	108.3
18	55.66	33.723	177.4	7.4086	115.83
19	63.245	37.878	175.39	7.6561	124.59
20	56.453	31.176	176.15	7.9979	126.02
21	58.177	41.403	179.72	7.7644	120.65
22	52.768	31.844	172.8	9.0141	119.66
23
24	45.69		174.62
25	44.556		173.81	8.1359	108.12
26	57.081	33.696	177.66
27	57.331	33.85	177.17	7.6065	117.68
28	54.629	33.369	175.02	8.4464	123.15
29	61.117	37.222	175.16	7.8476	119.8
30	53.904	38.309	180.69	10.596	118.11
31	59.244	41.101	179.69	10.071	129.16
32	59.1	31.587	178.11	8.3896	115.19
33	63.022	32.533	176.65	8.2478	119.49
34	64.458	38.364	177.75	7.9089	119.83
35	66.715	31.987	178.79	7.6662	121.81
36	61.816	28.726	177.46	8.4477	120.28
37	55.085	17.541	178.53	8.2831	120.7
38	62.246	63.06	175.54	8.237	111.35
39	58.464	29.942	179.67	7.5113	119.87
40	58.163	29.61	178.86	8.2195	121.25
41	58.028	40.418	179.21	7.9871	116.99
42	59.575	29.492	180.47	7.5319	117.53
43	58.696	29.615	177.28	7.6518	119.77
44	57.281	39.226	174.29	7.51	117.79
45	53.248	16.509	175.81	7.9384	119.2
46	60.719	33.467	174.99	7.6829	119.37
47	51.042	38.938		8.42	125.97
48	64.327	31.512	178.86
49	46.374		176.63	8.6226	108.58
50	57.168	41.829	176.94	7.7923	121.95
51	56.031	42.357	177.68	7.3609	112.12
52	58.225	31.215	175.51	7.4137	113.9
53	58.125	72.95	174.89	7.1998	103.29
54	62.293	62.356	176.12	9.2648	118.94
55	59.552	28.885	179.37	8.8551	121.68
56	47.933		177.09	8.481	110.97
57	65.031	27.829	176.4	8.1523	118.78
58	59.77	29.97	179.08	8.4909	119.73
59	59.132	27.816	179.28	7.9756	120.04
60	65.755	37.724	178.04	8.1592	120.34
61	58.634	40.603	179.58	8.3805	119.02
62	46.919		176.15	7.8599	103.63
63	58.177	29.007	178.37	7.7677	120.62
64	56.282	44.054	178.05	8.2235	117.09
65	61.382	25.981		8.1108	118.91
66	65.689	30.901	177.97
67	59.455	63.823	175.05	7.8172	111.61
68	57.887	41.946	179.43	7.6018	120.94
69	58.547	28.301	177.29	8.1071	116.68
70	61.073	69.184	175.33	7.5223	106.64
71	45.224		173.62	7.6574	110.17
72	57.534	65.349	175.65	8.1395	115.02
73	59.087	29.358	179.04	9.0914	123.22
74	60.435	29.45	179	8.7755	119.91
75	57.721	41.09	178.67	7.832	122.75
76	59.657	29.324	178.06	7.8101	119.65
77	62.437	63.06	177.29	8.5692	114.29
78	58.997	42.469	176.77	8.402	126.26
79	62.681	39.537	176.4	8.6559	120.13
80	55.715	37.779	176.89	8.8943	117.13
81	67.895	69.159	177.18	8.1224	115.93
82	64.256	36.196	176.78	8.0192	121.42
83	55.708	17.843	179.63	8.7374	125.31
84	67.395	30.682	177.65	7.806	117.78
85	58.287	42.108	177.44	8.1775	122.43
86	62.621	38.246	176.57	9.0243	118.86
87	65.376	26.354	176.43	7.47	115.98
88	66.515	29.179	181.17	8.3427	120.83
89	57.727	30.265	177.67	8.8086	120.09
90	55.234	30.748	174.9	7.9232	116.4
91	57.066	26.146	175.62	7.9128	115.71
92	60.668	39.02	176.14	8.3977	120.84
93	54.952	40.173	175.65	8.6276	129.29
94	59.051	35.466	176.04	7.7544	116
95	56.574	34.112	177.77	9.2269	118.94
96	52.858	44.443	176.49	7.4145	111.88
97	65.895	69.815	175.03	7.2338	109.57
98	59.442	31.489	178.04	7.8352	121.28
99	59.842	29.774	179.14	8.3663	119.37
100	55.402	19.96	178.64	7.368	119.2
101	57.953	41.545	180.57	8.1301	118.22
102	57.448	39.842	179.61	8.7075	120.74
103	58.094	30.804	179.91	8.194	120.93
104	64.715	37.724	178.19	8.1636	120.54
105	59.459	29.405	178.58	7.9926	121.74
106	59.22	29.764	179.2	8.0084	119.43
107	59.22	29.764	179.2	7.9988	119.21
108
109		38.29	177.14
110	58.542	32.4	178.11	8.0379	120.55
111	59.756	63.253	175.41	8.0136	114.71
112	57.38	32.831	177.19	7.9404	122.44
113	57.235	32.566	177.23	7.9944	121.67
114	57.096	32.858	177.01	8.1234	121.79
115	52.915	19.165	178.17	8.1688	124.27
116	56.405	29.399	176.37	8.2211	119.21
117	56.256	29.5	175.88	8.2597	121.25
118	52.66	19.27	177.65	8.2757	125.04
119	52.618	19.223	177.65	8.1607	122.73
120	52.618	19.223	177.58	8.1621	123.05
121	54.378	41.116	176.72	8.2531	119.48
122	62.049	69.463	175.48	8.0802	113.67
123	45.507		174.15	8.4236	110.72
124	58.059	38.586		8.2644	118.64
125	53.503	38.708	175.38	8.2655	118.29
126	58.749	63.592	174.44	8.2684	115.92
127	55.826	29.548	175.96	8.3614	121.85
128	62.352	32.811	176.12	8.0506	120.56
129	58.226	63.846	174.3	8.3078	119.1
130	55.678	29.548	175.16	8.3247	121.93
131	53.169	39.093	173.7	8.2831	120.01
132	59.023	58.801	180.24	7.612	125.08
